# Supplementary material for: Comparison of in vitro and computational experiments on the relation of inter-beat interval and duration of repolarization in a specific type of human induced pluripotent stem cell-derived cardiomyocytes
Source: PLoS One. 2019 Sep 9;14(9):e0221763. doi: 10.1371/journal.pone.0221763 (PMC6733510; doi:10.1371/journal.pone.0221763)
Supplement: S1 Code — (ZIP) [file pone.0221763.s001.zip]

Archive with 46 entries (40 files):
- mlab_code/
- mlab_code/Paci2017/
- mlab_code/Paci2018_mod_ref11/
- mlab_code/Paci2018/
- mlab_code/Paci2018_mod_ref10/
- mlab_code/Paci2018_mod_ref9/
- mlab_code/Paci2017/sigfun.m
- mlab_code/Paci2017/main_sim_Paci2017.m
- mlab_code/Paci2017/constants_pub_2017.m
- mlab_code/Paci2017/pow.m
- mlab_code/Paci2017/initial_conditions_2017.m
- mlab_code/Paci2017/odeCC_2017.mexa64
- mlab_code/Paci2017/set_mstruct_2017_currents.m
- mlab_code/Paci2017/f_smooth_fast_2017_currents.m
- mlab_code/Paci2018_mod_ref11/sigfun.m
- mlab_code/Paci2018_mod_ref11/f_smooth_fast_2018_mod_ref11_currents.m
- mlab_code/Paci2018_mod_ref11/initial_conditions_2018.m
- mlab_code/Paci2018_mod_ref11/constants_pub_2018.m
- mlab_code/Paci2018_mod_ref11/pow.m
- mlab_code/Paci2018_mod_ref11/odeCC_2018_mod_ref11.mexa64
- mlab_code/Paci2018_mod_ref11/main_sim_Paci2018_mod_ref11.m
- mlab_code/Paci2018_mod_ref11/set_mstruct_2018_mod_ref11_currents.m
- mlab_code/Paci2018/sigfun.m
- mlab_code/Paci2018/initial_conditions_2018.m
- mlab_code/Paci2018/f_smooth_fast_2018_currents.m
- mlab_code/Paci2018/odeCC_2018.mexa64
- mlab_code/Paci2018/constants_pub_2018.m
- mlab_code/Paci2018/pow.m
- mlab_code/Paci2018/main_sim_Paci2018.m
- mlab_code/Paci2018/set_mstruct_2018_currents.m
- mlab_code/Paci2018_mod_ref10/sigfun.m
- mlab_code/Paci2018_mod_ref10/f_smooth_fast_2018_mod_ref10_currents.m
- mlab_code/Paci2018_mod_ref10/initial_conditions_2018.m
- mlab_code/Paci2018_mod_ref10/constants_pub_2018.m
- mlab_code/Paci2018_mod_ref10/pow.m
- mlab_code/Paci2018_mod_ref10/main_sim_Paci2018_mod_ref10.m
- mlab_code/Paci2018_mod_ref10/odeCC_2018_mod_ref10.mexa64
- mlab_code/Paci2018_mod_ref10/set_mstruct_2018_mod_ref10_currents.m
- mlab_code/Paci2018_mod_ref9/sigfun.m
- mlab_code/Paci2018_mod_ref9/constants_pub_2018_mod_ref9.m
- mlab_code/Paci2018_mod_ref9/initial_conditions_2018.m
- mlab_code/Paci2018_mod_ref9/set_mstruct_2018_mod_ref9.m
- mlab_code/Paci2018_mod_ref9/pow.m
- mlab_code/Paci2018_mod_ref9/f_smooth_fast_2018_mod_ref9_currents.m
- mlab_code/Paci2018_mod_ref9/odeCC_2018_mod_ref9.mexa64
- mlab_code/Paci2018_mod_ref9/main_sim_Paci2018_mod_ref9.m
