# Supplementary material for: Comparison of in vitro and computational experiments on the relation of inter-beat interval and duration of repolarization in a specific type of human induced pluripotent stem cell-derived cardiomyocytes
Source: PLoS One. 2019 Sep 9;14(9):e0221763. doi: 10.1371/journal.pone.0221763 (PMC6733510; doi:10.1371/journal.pone.0221763)
Supplement: S1 Code — (ZIP) [file pone.0221763.s001.zip › mlab_code/Paci2017/constants_pub_2017.m]

% conductances

    VmaxUp = 0.56064;   % millimolar_per_second (in calcium_dynamics) OK // maximum Ca2+ uptake flux into the sarcoplasmic reticulum (SR)
    g_K1 = 28.1492;   % S_per_F (in i_K1) OK inward rectifier K+ current
    kNaCa = 5978.0; %4900.0   % A_per_F (in i_NaCa) new one is 4900.0  // maximum Na+-Ca2+ exchanger current
    PNaK = 2.2958;   % A_per_F (in i_NaK)  new one is 1.841424 // maximum Na+-K+ pump current
    g_Na = 3671.2302;   % S_per_F (in i_Na)  OK
    g_to = 29.9038;   % S_per_F (in i_to) OK transient outward current
    Cm = 9.87109e-11;   % farad (in model_parameters) OK
    V_SR = 583.73;   % micrometre_cube (in model_parameters) OK
    Vc = 8800.0;   % micrometre_cube (in model_parameters) OK
    irel_const = 0.0411;  % 1/maximum Ca2+ release flux from the SR

    


g_Kr = 29.8667;   % S_per_F (in i_Kr)  OK
g_Ks = 2.041;   % S_per_F (in i_Ks)   OK
g_CaL = 8.635702e-5;   % metre_cube_per_F_per_s (in i_CaL)  OK


g_PCa = 0.4125;   % A_per_F (in i_PCa) OK
g_b_Ca = 0.727272;   % S_per_F (in i_b_Ca) old one is 0.69264;
g_b_Na = 0.95;   % S_per_F (in i_b_Na)   old one is 0.9
g_f = 30.10312;   % S_per_F (in i_f) OK

g_NaL = 2.3*7.5; %(S/F)

%-------------------------------------------------------------------------------
% Constants
%-------------------------------------------------------------------------------

Buf_C = 0.25;   % millimolar (in calcium_dynamics) OK
Buf_SR = 10.0;   % millimolar (in calcium_dynamics) OK
Kbuf_C = 0.001;   % millimolar (in calcium_dynamics) OK
Kbuf_SR = 0.3;   % millimolar (in calcium_dynamics) OK
Kup = 0.00025;   % millimolar (in calcium_dynamics) OK
V_leak = 0.00044444;   % per_second (in calcium_dynamics) OK

a_rel = 16.464;   % millimolar_per_second (in calcium_dynamics) OK
b_rel = 0.25;   % millimolar (in calcium_dynamics) OK
c_rel = 0;   % millimolar_per_second (in calcium_dynamics) old one is 8.232
tau_g = 0.002;   % second (in calcium_dynamics) OK

PkNa = 0.03;   % dimensionless (in electric_potentials)  OK
tau_fCa = 0.002;   % second (in i_CaL_fCa_gate)  OK
L0 = 0.025;   % dimensionless (in i_Kr_Xr1_gate)  OK
Q = 2.3;   % dimensionless (in i_Kr_Xr1_gate)  OK

KmCa = 1.38;   % millimolar (in i_NaCa) OK
KmNai = 87.5;   % millimolar (in i_NaCa) OK
Ksat = 0.1;   % dimensionless (in i_NaCa) OK
alpha_c = 2.8571432;   % dimensionless (in i_NaCa) OK
gamma_c = 0.35;   % dimensionless (in i_NaCa) OK

Km_K = 1.0;   % millimolar (in i_NaK) OK
Km_Na = 40.0;   % millimolar (in i_NaK) OK

%% Nernst potential


KPCa = 0.0005;   % millimolar (in i_PCa) OK

E_f = -0.017;   % volt (in i_f)  OK


% constants
F = 96485.3415;   % coulomb_per_mole (in model_parameters) OK
R = 8.314472;   % joule_per_mole_kelvin (in model_parameters) OK
T = 310; %304.15; %310.0;   % kelvin (in model_parameters) OK 

% Intracellular concentrations
Ki = 150; %138; %150.0;   % millimolar (in model_parameters) OK

% Extracellular concentrations
Ko = 5.4; %4.0; %5.4;   % millimolar (in model_parameters) OK    extracellular K+
Nao = 151; %137; %151.0;   % millimolar (in model_parameters) OK extracellular Na+
Cao = 1.8;   % millimolar (in model_parameters) OK   extracellular Ca2+

% cell geometry


%% INaL - new current

tauINaL = 200; %ms
