# Supplementary material for: Comparison of in vitro and computational experiments on the relation of inter-beat interval and duration of repolarization in a specific type of human induced pluripotent stem cell-derived cardiomyocytes
Source: PLoS One. 2019 Sep 9;14(9):e0221763. doi: 10.1371/journal.pone.0221763 (PMC6733510; doi:10.1371/journal.pone.0221763)
Supplement: S1 Code — (ZIP) [file pone.0221763.s001.zip › mlab_code/Paci2018_mod_ref11/initial_conditions_2018.m]

%%%%%%%%%%%%%%%%%%%%%%%%%%%

%global y0

y0(1) = -0.070; % 1: Vm (volt) (in Membrane)
y0(2) = 0.3; % 2: Ca_SR (millimolar) (in calcium_dynamics)
y0(3) = 0.0002; % 3: Cai (millimolar) (in calcium_dynamics)
y0(4) = 1; % 4: g (dimensionless) (in calcium_dynamics)
y0(5) = 0; % 5: d (dimensionless) (in i_CaL_d_gate)
y0(6) = 1; % 6: f1 (dimensionless) (in i_CaL_f1_gate)
y0(7) = 1; % 7: f2 (dimensionless) (in i_CaL_f2_gate)
y0(8) = 1; % 8: fCa (dimensionless) (in i_CaL_fCa_gate)
y0(9) = 0;% 9: Xr1 (dimensionless) (in i_Kr_Xr1_gate)
y0(10) = 1; % 10: Xr2 (dimensionless) (in i_Kr_Xr2_gate)
y0(11) = 0;% 11: Xs (dimensionless) (in i_Ks_Xs_gate)
y0(12) = 0.75; % 12: h (dimensionless) (in i_Na_h_gate)
y0(13) = 0.75; % 13: j (dimensionless) (in i_Na_j_gate)
y0(14) = 0;% 14: m (dimensionless) (in i_Na_m_gate)
y0(15) = 0.1;% 15: Xf (dimensionless) (in i_f_Xf_gate)
y0(16) = 1;% 16: q (dimensionless) (in i_to_q_gate)
y0(17) = 0; % 17: r (dimensionless) (in i_to_r_gate)
y0(18) = 10; % 18: Nai (millimolar) (in sodium_dynamics)
y0(19) = 0.0; % 19: m_L
y0(20) = 0.75; % 20: h_L
y0(21) = 0.3; 
y0(22) = 0.9;
y0(23) = 0.1;


y0 = y0(1:23);
y0 = y0(:);
