# Supplementary material for: Comparison of in vitro and computational experiments on the relation of inter-beat interval and duration of repolarization in a specific type of human induced pluripotent stem cell-derived cardiomyocytes
Source: PLoS One. 2019 Sep 9;14(9):e0221763. doi: 10.1371/journal.pone.0221763 (PMC6733510; doi:10.1371/journal.pone.0221763)
Supplement: S1 Code — (ZIP) [file pone.0221763.s001.zip › mlab_code/Paci2018/f_smooth_fast_2018_currents.m]

function [dy, currents] = f_smooth_fast_2018_currents(t,y,p,u,mStruct)

Y1=y( mStruct.s.x1);
Y2=y( mStruct.s.x2);
Y3=y( mStruct.s.x3);
Y4=y( mStruct.s.x4);
Y5=y( mStruct.s.x5);
Y6=y( mStruct.s.x6);
Y7=y( mStruct.s.x7);
Y8=y( mStruct.s.x8);
Y9=y( mStruct.s.x9);
Y10=y( mStruct.s.x10);
Y11=y( mStruct.s.x11);
Y12=y( mStruct.s.x12);
Y13=y( mStruct.s.x13);
Y14=y( mStruct.s.x14);
Y15=y( mStruct.s.x15);
Y16=y( mStruct.s.x16);
Y17=y( mStruct.s.x17);
Y18=y( mStruct.s.x18);
Y19=y( mStruct.s.x19);
Y20=y( mStruct.s.x20);
Y21=y( mStruct.s.x21);
Y22=y( mStruct.s.x22);
Y23=y( mStruct.s.x23);

%u1=u( mStruct.u.u1);

g_Kr = p( mStruct.p.k1);
g_Ks = p( mStruct.p.k2);
g_CaL = p( mStruct.p.k3);
g_K1 = p( mStruct.p.k4);
g_Na = p( mStruct.p.k5);
g_PCa = p( mStruct.p.k6);
g_b_Ca = p( mStruct.p.k7);
g_b_Na = p( mStruct.p.k8);
g_f = p( mStruct.p.k9);
g_to = p( mStruct.p.k10);
g_NaL = p( mStruct.p.k11);
Buf_C = p( mStruct.p.k12);
Buf_SR = p( mStruct.p.k13);
Kbuf_C = p( mStruct.p.k14);
Kbuf_SR = p( mStruct.p.k15);
Kup = p( mStruct.p.k16);
ileak_max = p( mStruct.p.k17);
VmaxUp = p( mStruct.p.k18);
tau_g = p( mStruct.p.k19);
PkNa = p( mStruct.p.k20);
tau_fCa = p( mStruct.p.k21);
L0 = p( mStruct.p.k22);
Q = p( mStruct.p.k23);
KmCa = p( mStruct.p.k24);
KmNai = p( mStruct.p.k25);
Ksat = p( mStruct.p.k26);
alpha_c = p( mStruct.p.k27);
gamma_c = p( mStruct.p.k28);
kNaCa = p( mStruct.p.k29);
Km_K = p( mStruct.p.k30);
Km_Na = p( mStruct.p.k31);
PNaK = p( mStruct.p.k32);
KPCa = p( mStruct.p.k33);
E_f = p( mStruct.p.k34);
F = p( mStruct.p.k35);
R = p( mStruct.p.k36);
T = p( mStruct.p.k37);
Ki = p( mStruct.p.k38);
Ko = p( mStruct.p.k39);
Nao = p( mStruct.p.k40);
Cao = p( mStruct.p.k41);
V_SR = p( mStruct.p.k42);
Vc = p( mStruct.p.k43);
Cm = p( mStruct.p.k44);
sigpar = p( mStruct.p.k45);
RyRa1 = p( mStruct.p.k46);
RyRa2 = p( mStruct.p.k47);
RyRa_half = p( mStruct.p.k48);
RyRo_half = p( mStruct.p.k49);
RyRc_half = p( mStruct.p.k50);
irel_max = p( mStruct.p.k51);


%% inward rectifier K+ current
E_K = R*T/F*log(Ko/Ki);
alpha_K1 = 3.91/(1.0+exp(0.5942*(Y1*1000.0-E_K*1000.0-200.0)));  
beta_K1 = (-1.509*exp(0.0002*(Y1*1000.0-E_K*1000.0+100.0))+exp(0.5886*(Y1*1000.0-E_K*1000.0-10)))/(1.0+exp(0.4547*(Y1*1000.0-E_K*1000.0)));
XK1_inf = alpha_K1/(alpha_K1+beta_K1);                                                           
i_K1 = g_K1*XK1_inf*(Y1-E_K)*sqrt(Ko/5.4);

%% transient outward current
i_to = g_to*(Y1-E_K)*Y16*Y17;

%% rapid delayed rectifier current
i_Kr = g_Kr*(Y1-E_K)*Y9*Y10*sqrt(Ko/5.4);


%% slow delayed rectifier current
E_Ks = R*T/F*log((Ko+PkNa*Nao)/(Ki+PkNa*Y18));
i_Ks = g_Ks*(Y1-E_Ks)*pow(Y11,2.0)*(1.0+0.6/(1.0+pow((3.8*0.00001/Y3),1.4)));

%% L-type Ca2+ current
i_CaL = g_CaL*4.0*Y1*pow(F,2.0)/(R*T)*(Y3*exp(2.0*Y1*F/(R*T))-0.341*Cao)/(exp(2.0*Y1*F/(R*T))-1.0)*Y5*Y6*Y7*Y8;

%% Na+/K+ pump current
i_NaK = PNaK*Ko/(Ko+Km_K)*Y18/(Y18+Km_Na)/(1.0+0.1245*exp(-0.1*Y1*F/(R*T))+0.0353*exp(-Y1*F/(R*T)));


%% fast Na+ current
E_Na = R*T/F*log(Nao/Y18);
i_Na = g_Na*pow(Y14,3.0)*Y12*Y13*(Y1-E_Na);

%% late Na+ current
i_NaL = g_NaL*pow(Y19,3.0)*Y20*(Y1-E_Na);

%% Na+/Ca2+ exchanger current
i_NaCa = kNaCa*(exp(gamma_c*Y1*F/(R*T))*pow(Y18,3.0)*Cao-exp((gamma_c-1.0)*Y1*F/(R*T))*pow(Nao,3.0)*Y3*alpha_c)/((pow(KmNai,3.0)+pow(Nao,3.0))*(KmCa+Cao)*(1.0+Ksat*exp((gamma_c-1.0)*Y1*F/(R*T))));

%% plateau Ca2+ current
i_PCa = g_PCa*Y3/(Y3+KPCa); % welcher Kanal  ?

i_f = g_f*Y15*(Y1-E_f);
i_fNa = 0.42*g_f*Y15*(Y1-E_Na);
i_b_Na = g_b_Na*(Y1-E_Na);   % welcher Kanal   ?
E_Ca = 0.5*R*T/F*log(Cao/Y3);
i_b_Ca = g_b_Ca*(Y1-E_Ca); % welcher Kanal    ?
%i_stim_Period = 60.0/i_stim_frequency;


dy(mStruct.s.x1) = -(i_K1+i_to+i_Kr+i_Ks+i_CaL+i_NaK+i_Na+i_NaL+i_NaCa+i_PCa+i_f+i_b_Na+i_b_Ca);

RyRCaSR = 1.0-1.0/(1.0+exp((Y2-0.3)/0.1));
i_rel = irel_max*RyRCaSR*Y22*Y23*(Y2-Y3); 

i_up = VmaxUp/(1.0+pow(Kup,2.0)/pow(Y3,2.0));
i_leak = (Y2-Y3)*ileak_max;

s = sigfun(Y3,0.00035,sigpar);
g_inf = (1.0-s)*(1.0/(1.0+pow((Y3/0.00035),6)))+s*(1.0/(1.0+pow((Y3/0.00035),16)));

s1 = sigfun(Y1,-0.06,sigpar);
s2 = sigfun(g_inf,Y4,sigpar);
const2 = 1.0-s1*s2;

dy(mStruct.s.x4) = const2*(g_inf-Y4)/tau_g;
Cai_bufc = 1.0/(1.0+Buf_C*Kbuf_C/pow((Y3+Kbuf_C),2.0));
Ca_SR_bufSR = 1.0/(1.0+Buf_SR*Kbuf_SR/pow((Y2+Kbuf_SR),2.0));
dy(mStruct.s.x3) = Cai_bufc*(i_leak-i_up+i_rel-(i_CaL+i_b_Ca+i_PCa-2.0*i_NaCa)*Cm/(2.0*Vc*F/1.0e18));
dy(mStruct.s.x2) = Ca_SR_bufSR*Vc/V_SR*(i_up-(i_rel+i_leak));


d_infinity = 1.0/(1.0+exp(-(Y1*1000.0+9.1)/7.0));
alpha_d = 0.25+1.4/(1.0+exp((-Y1*1000.0-35.0)/13.0));
beta_d = 1.4/(1.0+exp((Y1*1000.0+5.0)/5.0));
gamma_d = 1.0/(1.0+exp((-Y1*1000.0+50.0)/20.0));
tau_d = (alpha_d*beta_d+gamma_d)*1.0/1000.0;
dy(mStruct.s.x5) = (d_infinity-Y5)/tau_d;
f1_inf = 1.0/(1.0+exp((Y1*1000.0+26.0)/3.0));

s = sigfun(f1_inf-Y6,0.0,sigpar);
constf1 = s*(1.0+1433.0*(Y3-50.0/1.0e6)) + (1.0-s)*1.0;


tau_f1 = (20.0+1102.5*exp(-pow((pow((Y1*1000.0+27.0),2.0)/15.0),2.0))+200.0/(1.0+exp((13.0-Y1*1000.0)/10.0))+180.0/(1.0+exp((30.0+Y1*1000.0)/10.0)))*constf1/1000.0;
dy(mStruct.s.x6) = (f1_inf-Y6)/tau_f1;
f2_inf = 0.33+0.67/(1.0+exp((Y1*1000.0+32.0)/4.0));
tau_f2 = (600.0*exp(-pow((Y1*1000.0+25.0),2.0)/170.0)+31.0/(1.0+exp((25.0-Y1*1000.0)/10.0))+16.0/(1.0+exp((30.0+Y1*1000.0)/10.0)))/1000.0;
dy(mStruct.s.x7) = (f2_inf-Y7)/tau_f2;
alpha_fCa = 1.0/(1.0+pow((Y3/0.0006),8.0));
beta_fCa = 0.1/(1.0+exp((Y3-0.0009)/0.0001));
gamma_fCa = 0.3/(1.0+exp((Y3-0.00075)/0.0008));
fCa_inf = (alpha_fCa+beta_fCa+gamma_fCa)/1.3156;

s1 = sigfun(Y1,-0.06,sigpar);
s2 = sigfun(fCa_inf,Y8,sigpar);
constfCa = 1.0-s1*s2;


dy(mStruct.s.x8) = constfCa*(fCa_inf-Y8)/tau_fCa;
V_half = 1000.0*(-R*T/(F*Q)*log(pow((1.0+Cao/2.6),4.0)/(L0*pow((1.0+Cao/0.58),4.0)))-0.019);
Xr1_inf = 1.0/(1.0+exp((V_half-Y1*1000.0)/4.9));
alpha_Xr1 = 450.0/(1.0+exp((-45.0-Y1*1000.0)/10.0));
beta_Xr1 = 6.0/(1.0+exp((30.0+Y1*1000.0)/11.5));
tau_Xr1 = alpha_Xr1*beta_Xr1/1000.0;
dy(mStruct.s.x9) = (Xr1_inf-Y9)/tau_Xr1;
Xr2_infinity = 1.0/(1.0+exp((Y1*1000.0+88.0)/50.0));
alpha_Xr2 = 3.0/(1.0+exp((-60.0-Y1*1000.0)/20.0));
beta_Xr2 = 1.12/(1.0+exp((-60.0+Y1*1000.0)/20.0));
tau_Xr2 = alpha_Xr2*beta_Xr2/1000.0;
dy(mStruct.s.x10) = (Xr2_infinity-Y10)/tau_Xr2;
Xs_infinity = 1.0/(1.0+exp((-Y1*1000.0-20.0)/16.0));
alpha_Xs = 1100.0/sqrt(1.0+exp((-10.0-Y1*1000.0)/6.0));
beta_Xs = 1.0/(1.0+exp((-60.0+Y1*1000.0)/20.0));
tau_Xs = alpha_Xs*beta_Xs/1000.0;
dy(mStruct.s.x11) = (Xs_infinity-Y11)/tau_Xs;
h_inf = 1.0/sqrt(1.0+exp((Y1*1000.0+72.1)/5.7));

alpha_h = 0.057*exp(-(Y1*1000.0+80.0)/6.8);
beta_h = 2.7*exp(0.079*Y1*1000.0)+3.1*pow(10.0,5.0)*exp(0.3485*Y1*1000.0);

s = sigfun(Y1,-0.0385,sigpar);
tau_h = (s*2.54205+(1.0-s)*1.5/(alpha_h+beta_h))/1000.0;

dy(mStruct.s.x12) = (h_inf-Y12)/tau_h;
j_inf = h_inf;

s = sigfun(Y1,-0.04,sigpar);
alpha_j = (1.0-s)*(-25428.0*exp(0.2444*Y1*1000.0)-6.948*pow(10.0,-6.0)*exp(-0.04391*Y1*1000.0))*(Y1*1000.0+37.78)/(1.0+exp(0.311*(Y1*1000.0+79.23)));

s = sigfun(Y1,-0.04,sigpar);
beta_j = (1.0-s)*0.02424*exp(-0.01052*Y1*1000.0)/(1.0+exp(-0.1378*(Y1*1000.0+40.14)))+s*0.6*exp(0.057*Y1*1000.0)/(1.0+exp(-0.1*(Y1*1000.0+32.0)));


tau_j = 7.0/((alpha_j+beta_j)*1000.0);
dy(mStruct.s.x13) = (j_inf-Y13)/tau_j;
m_inf = 1.0/pow((1.0+exp((-Y1*1000.0-34.1)/5.9)),(1.0/3.0));
alpha_m = 1.0/(1.0+exp((-Y1*1000.0-60.0)/5.0));
beta_m = 0.1/(1.0+exp((Y1*1000.0+35.0)/5.0))+0.1/(1.0+exp((Y1*1000.0-50.0)/200.0));  
tau_m = alpha_m*beta_m/1000.0;
dy(mStruct.s.x14) = (m_inf-Y14)/tau_m;
Xf_infinity = 1.0/(1.0+exp((Y1*1000.0+77.85)/5.0));
tau_Xf = 1900.0/(1.0+exp((Y1*1000.0+15.0)/10.0))/1000.0;
dy(mStruct.s.x15) = (Xf_infinity-Y15)/tau_Xf;
q_inf = 1.0/(1.0+exp((Y1*1000.0+53.0)/13.0));
tau_q = (6.06+39.102/(0.57*exp(-0.08*(Y1*1000.0+44.0))+0.065*exp(0.1*(Y1*1000.0+45.93))))/1000.0;
dy(mStruct.s.x16) = (q_inf-Y16)/tau_q;
r_inf = 1.0/(1.0+exp(-(Y1*1000.0-22.3)/18.75));
tau_r = (2.75352+14.40516/(1.037*exp(0.09*(Y1*1000.0+30.61))+0.369*exp(-0.12*(Y1*1000.0+23.84))))/1000.0;
dy(mStruct.s.x17) = (r_inf-Y17)/tau_r;
dy(mStruct.s.x18) = -Cm*(i_Na+i_NaL+i_fNa+i_b_Na+3.0*i_NaK+3.0*i_NaCa)/(F*Vc/1.0e18);

mL_inf = 1.0/(1.0+exp((-Y1*1000.0-42.85)/5.264));
alpha_mL = 1.0/(1.0+exp((-Y1*1000.0-60.0)/5.0));
beta_mL = 0.1/(1.0+exp((Y1*1000.0+35.0)/5.0))+0.1/(1.0+exp((Y1*1000.0-50.0)/200.0));
tau_mL = alpha_mL*beta_mL;
dy(mStruct.s.x19) = 1000.0*(mL_inf-Y19)/tau_mL;

hL_inf = 1.0/(1+exp((Y1*1000.0+87.61)/7.488));
tau_hL = 200.0;
dy(mStruct.s.x20) = 1000.0*(hL_inf-Y20)/tau_hL;

tau_RyRa = 1000.0;
RyRa_inf = RyRa1-RyRa2/(1.0+exp((1000.0*Y3-RyRa_half)/0.0082));
dy(mStruct.s.x21) = 1000.0*(RyRa_inf-Y21)/tau_RyRa;

 
RyRo_inf = 1.0-1.0/(1.0+exp((1000.0*Y3-(Y21+RyRo_half))/0.003));
s = sigfun(RyRo_inf,Y22,sigpar);
tau_RyRo = s*18.75+(1.0-s)*1.875;
dy(mStruct.s.x22) = 1000.0*(RyRo_inf-Y22)/tau_RyRo;


RyRc_inf = 1.0/(1.0+exp((1000.0*Y3-(Y21+RyRc_half))/0.001));
s = sigfun(RyRc_inf,Y23,sigpar);
tau_RyRc = s*175.0+(1.0-s)*87.5;
dy(mStruct.s.x23) = 1000.0*(RyRc_inf-Y23)/tau_RyRc;


dy=dy(:);

%% Output variables
IK1     = i_K1;
Ito     = i_to;
IKr     = i_Kr;
IKs     = i_Ks;
ICaL     = i_CaL;
INaK    = i_NaK;
INa     = i_Na;
INaCa   = i_NaCa;
IpCa    = i_PCa;
If      = i_f;
IbNa    = i_b_Na;
IbCa    = i_b_Ca;
Irel    = i_rel;
Iup     = i_up;
Ileak   = i_leak;
%Istim   = i_stim;
INaL    = i_NaL;

currents = [INa, If, ICaL, Ito, IKs, IKr, IK1, INaCa, INaK, IpCa, IbNa, IbCa, Irel, Iup, Ileak, E_K, E_Na, INaL];
