# Supplementary material for: Comparison of in vitro and computational experiments on the relation of inter-beat interval and duration of repolarization in a specific type of human induced pluripotent stem cell-derived cardiomyocytes
Source: PLoS One. 2019 Sep 9;14(9):e0221763. doi: 10.1371/journal.pone.0221763 (PMC6733510; doi:10.1371/journal.pone.0221763)
Supplement: S1 Code — (ZIP) [file pone.0221763.s001.zip › mlab_code/Paci2018_mod_ref10/main_sim_Paci2018_mod_ref10.m]

close all
clear all

run('initial_conditions_2018.m');
run('set_mstruct_2018_mod_ref10_currents.m');
run('constants_pub_2018.m');

Tend = 100;
sigpar = 1e12;
u = 0;
tic   


[t,y] = odeCC_2018_mod_ref10([0 Tend],y0,[g_Kr,g_Ks,g_CaL,g_K1,g_Na,g_PCa,g_b_Ca,g_b_Na,g_f,g_to,g_NaL, ...
  Buf_C,Buf_SR,Kbuf_C,Kbuf_SR,Kup,ileak_max,VmaxUp,tau_g, ...
  PkNa,tau_fCa,L0,Q,KmCa,KmNai,Ksat,alpha_c,gamma_c,kNaCa,Km_K,Km_Na, ...
  PNaK,KPCa,E_f,F,R,T,Ki,Ko,Nao,Cao,V_SR,Vc,Cm,sigpar,...
 RyRa1,RyRa2,RyRa_half,RyRo_half,RyRc_half,irel_max],[u],[1e-6, 1e-8, Tend]);
toc


Vm   = y(1,:);
dVm  = [0, diff(Vm)./diff(t)];
caSR = y(2,:);
Cai  = y(3,:);
Nai  = y(18,:);
tic
for i= 1:size(y,2)
[~, currents]    = f_smooth_fast_2018_mod_ref10_currents(t(i), y(:,i), [g_Kr,g_Ks,g_CaL,g_K1,g_Na,g_PCa,g_b_Ca,g_b_Na,g_f,g_to,g_NaL, ...
  Buf_C,Buf_SR,Kbuf_C,Kbuf_SR,Kup,ileak_max,VmaxUp,tau_g, ...
  PkNa,tau_fCa,L0,Q,KmCa,KmNai,Ksat,alpha_c,gamma_c,kNaCa,Km_K,Km_Na, ...
  PNaK,KPCa,E_f,F,R,T,Ki,Ko,Nao,Cao,V_SR,Vc,Cm,sigpar,...
 RyRa1,RyRa2,RyRa_half,RyRo_half,RyRc_half,irel_max],u,mStruct);
    INa(i)   = currents(1);
    If(i)    = currents(2);
    ICaL(i)   = currents(3);
    Ito(i)   = currents(4);
    IKs(i)   = currents(5);
    IKr(i)   = currents(6);
    IK1(i)   = currents(7);
    INaCa(i) = currents(8);
    INaK(i)  = currents(9);
    IpCa(i)  = currents(10);
    IbNa(i)  = currents(11);
    IbCa(i)  = currents(12);
    Irel(i)  = currents(13);
    Iup(i)   = currents(14);
    Ileak(i) = currents(15); 
   % Istim(i) = currents(16);
    E_K(i)   = currents(16);
    E_Na(i)  = currents(17);
    INaL(i)  = currents(18);
end

toc


figure1 = figure; 
axes1 = axes('Parent',figure1,'FontWeight','bold','FontSize',16,...
    'FontName','Times');

subplot1 = subplot(2,1,1);
hold(subplot1,'on');
box(subplot1,'on');
set(subplot1,'FontWeight','bold','FontSize',16,...
    'FontName','Times');

xlabel('time (s)','FontWeight','bold','FontSize',16,...
    'FontName','Times');
ylabel('Vm (V)','FontWeight','bold','FontSize',16,...
    'FontName','Times')

plot(t,Vm,'LineWidth',3)

subplot2 = subplot(2,1,2);
hold(subplot2,'on');
box(subplot2,'on');
set(subplot2,'FontWeight','bold','FontSize',16,...
    'FontName','Times');
xlabel('time (s)','FontWeight','bold','FontSize',16,...
    'FontName','Times');
ylabel('If (pA)','FontWeight','bold','FontSize',16,...
    'FontName','Times')

plot(t,If,'LineWidth',3)
