# Supplementary material for: Comparison of in vitro and computational experiments on the relation of inter-beat interval and duration of repolarization in a specific type of human induced pluripotent stem cell-derived cardiomyocytes
Source: PLoS One. 2019 Sep 9;14(9):e0221763. doi: 10.1371/journal.pone.0221763 (PMC6733510; doi:10.1371/journal.pone.0221763)
Supplement: S1 Code — (ZIP) [file pone.0221763.s001.zip › mlab_code/Paci2018_mod_ref10/set_mstruct_2018_mod_ref10_currents.m]

mStruct.s.x1 = 1;
mStruct.s.x2 = 2;
mStruct.s.x3 = 3;
mStruct.s.x4 = 4;
mStruct.s.x5 = 5;
mStruct.s.x6 = 6;
mStruct.s.x7 = 7;
mStruct.s.x8 = 8;
mStruct.s.x9 = 9;
mStruct.s.x10 = 10;
mStruct.s.x11 = 11;
mStruct.s.x12 = 12;
mStruct.s.x13 = 13;
mStruct.s.x14 = 14;
mStruct.s.x15 = 15;
mStruct.s.x16 = 16;
mStruct.s.x17 = 17;
mStruct.s.x18 = 18;
mStruct.s.x19 = 19;
mStruct.s.x20 = 20;
mStruct.s.x21 = 21;
mStruct.s.x22 = 22;
mStruct.s.x23 = 23;
mStruct.p.k1 = 1;
mStruct.p.k2 = 2;
mStruct.p.k3 = 3;
mStruct.p.k4 = 4;
mStruct.p.k5 = 5;
mStruct.p.k6 = 6;
mStruct.p.k7 = 7;
mStruct.p.k8 = 8;
mStruct.p.k9 = 9;
mStruct.p.k10 = 10;
mStruct.p.k11 = 11;
mStruct.p.k12 = 12;
mStruct.p.k13 = 13;
mStruct.p.k14 = 14;
mStruct.p.k15 = 15;
mStruct.p.k16 = 16;
mStruct.p.k17 = 17;
mStruct.p.k18 = 18;
mStruct.p.k19 = 19;
mStruct.p.k20 = 20;
mStruct.p.k21 = 21;
mStruct.p.k22 = 22;
mStruct.p.k23 = 23;
mStruct.p.k24 = 24;
mStruct.p.k25 = 25;
mStruct.p.k26 = 26;
mStruct.p.k27 = 27;
mStruct.p.k28 = 28;
mStruct.p.k29 = 29;
mStruct.p.k30 = 30;
mStruct.p.k31 = 31;
mStruct.p.k32 = 32;
mStruct.p.k33 = 33;
mStruct.p.k34 = 34;
mStruct.p.k35 = 35;
mStruct.p.k36 = 36;
mStruct.p.k37 = 37;
mStruct.p.k38 = 38;
mStruct.p.k39 = 39;
mStruct.p.k40 = 40;
mStruct.p.k41 = 41;
mStruct.p.k42 = 42;
mStruct.p.k43 = 43;
mStruct.p.k44 = 44;
mStruct.p.k45 = 45;
mStruct.p.k46 = 46;
mStruct.p.k47 = 47;
mStruct.p.k48 = 48;
mStruct.p.k49 = 49;
mStruct.p.k50 = 50;
mStruct.p.k51 = 51;


mStruct.u.u1 = 1;
