# Supplementary material for: Comparison of in vitro and computational experiments on the relation of inter-beat interval and duration of repolarization in a specific type of human induced pluripotent stem cell-derived cardiomyocytes
Source: PLoS One. 2019 Sep 9;14(9):e0221763. doi: 10.1371/journal.pone.0221763 (PMC6733510; doi:10.1371/journal.pone.0221763)
Supplement: S1 Table — (XLSX) [file pone.0221763.s002.xlsx]

## Sheet: Paci2017IvabradineForskolin
x*gf	APD90 [ms]	RR [s]	Delta % APD90	Delta % RR
0	535.13	1.876	12.2902	16.6232
0.5	502.02	1.6338	5.34245	1.56658
0.9	481.19	1.6024	0.971546	-0.385428
0.99	477.01	1.6077	0.0944267	-0.0559493
1	476.56	1.6086	0	0
1.01	476.09	1.6096	-0.0986235	0.0621659
1.1	472.22	1.6214	-0.910693	0.795723
1.5	359.53	2.5315	-24.5572	57.3729
2	256.79	6.1057	-46.1159	279.566
3	211.79	9.1777	-55.5586	470.54

## Sheet: Paci2017DiltiazemMoxifloxacin
Diltiazem [µM]	Moxifloxacin II [µM]	Moxifloxacin III [µM]	v*gCaL	w*gKr	x*gKs	y*gNa	z*gNaL	APD90 [ms]	RR [s]	Delta % APD90	Delta % RR
0	0	0	1	1	1	1	1	476.56	1.6086	0	0
5.22	0	0	0.1	0.75	1	0.87	1	152.83	8.2349	-67.9306	411.93
0.76	0	0	0.5	0.96	1	0.987	1	297.86	2.4254	-37.4979	50.7771
0.111	0	0	0.9	0.996	1	0.999	1	435.98	1.6265	-8.51519	1.11277
0	3.76	0	0.979	0.95	1	0.997	1	482.61	1.6111	1.26951	0.155415
0	8.32	0	0.95	0.9	1	0.993	1	485.54	1.6154	1.88434	0.422728
0	86.2	0	0.67	0.5	1	0.93	1	474.27	1.6111	-0.480527	0.155415
0	277.4	0	0.38	0.25	1	0.8	1	477.84	1.6098	0.268592	0.074599
0	0	3.76	1	0.87	0.93	1	0.994	518.95	1.609	8.89043	0.0248663
0	0	8.32	1	0.81	0.86	1	0.985	544.21	1.6157	14.1907	0.441378
0	0	86.2	1	0.51	0.37	1	0.84	733.34	1.7206	53.8755	6.96258
0	0	277.4	1	0.34	0.15	1	0.59	1026.3	1.9318	115.347	20.092

## Sheet: Paci2018IvabradineForskolin
x*gf	APD90 [ms]	RR [s]	Delta % APD90	Delta % RR
0	0.46968	1.8025	19.4081	16.3804
0.5	0.4257	1.5985	8.22698	3.20894
0.9	0.39938	1.5535	1.53557	0.303461
0.99	0.39394	1.5492	0.15254	0.0258264
1	0.39334	1.5488	0	0
1.01	0.39273	1.5484	-0.155082	-0.0258264
1.1	0.38741	1.546	-1.5076	-0.180785
1.5	0.36436	1.5542	-7.36767	0.348657
2	0.33735	1.6219	-14.2345	4.71978
3	0.32377	1.9611	-17.687	26.6206
4	0.31209	1.6949	-20.6564	9.43311

## Sheet: Paci2018DiltiazemMoxifloxacin
Diltiazem [µM]	Moxifloxacin II [µM]	Moxifloxacin III [µM]	v*gCaL	w*gKr	x*gKs	y*gNa	z*gNaL	APD90 [ms]	RR [s]	Delta % APD90	Delta % RR
0	0	0	1	1	1	1	1	393.34	1.5488	0	0
10.1	0	0	0.05	0.58	1	0.74	1	184.31	9.506	-53.1423	513.765
5.22	0	0	0.1	0.75	1	0.87	1	121.06	3.2056	-69.2226	106.973
0.76	0	0	0.5	0.96	1	0.987	1	216.69	1.5715	-44.9103	1.46565
0.111	0	0	0.9	0.996	1	0.999	1	361.74	1.528	-8.03376	-1.34298
0	3.76	0	0.979	0.95	1	0.997	1	401.21	1.5539	2.00081	0.329287
0	8.32	0	0.95	0.9	1	0.993	1	407.03	1.5589	3.48045	0.652118
0	86.2	0	0.67	0.5	1	0.93	1	449.88	1.6467	14.3743	6.32102
0	277.4	0	0.38	0.25	1	0.8	1	253.5	3.5269	-35.5519	127.718
0	0	3.76	1	0.872714	0.930475	1	0.993844	433.1	1.5651	10.1083	1.05243
0	0	8.32	1	0.809787	0.85812	1	0.985377	455.92	1.5749	15.9099	1.68518
0	0	86.2	1	0.511454	0.368595	1	0.837344	619.25	1.6523	57.4338	6.68259
0	0	277.4	1	0.341762	0.153548	1	0.587327	829.09	1.7739	110.782	14.5338

## Sheet: exp data fit
least squares fit for reference data (repolarization-driven, green)
parameter	90% confidence; lower	fit	90% confidence; upper
constant	-3.529	-0.7138	2.101
linear	0.9913	1.076	1.16
square	-0.001709	0.0006235	0.002956
least squares fit for reference data (inter-beat interval-driven, blue)
parameter	90% confidence; lower	fit	90% confidence; upper
constant	-3.332	4.932	13.2
linear	1.651	1.826	2
square	0.008077	0.01612	0.02416
