# Supplementary material for: Comparison of in vitro and computational experiments on the relation of inter-beat interval and duration of repolarization in a specific type of human induced pluripotent stem cell-derived cardiomyocytes
Source: PLoS One. 2019 Sep 9;14(9):e0221763. doi: 10.1371/journal.pone.0221763 (PMC6733510; doi:10.1371/journal.pone.0221763)
Supplement: S2 Table — (XLSX) [file pone.0221763.s003.xlsx]

## Sheet: Paci2018wSeveri2012
x*gf	APD90 [ms]	RR [s]	Delta % APD90	Delta % RR
0	469.69	1.8025	17.1735	10.1705
0.5	432.19	1.696	7.81839	3.66115
0.9	406.78	1.6453	1.47936	0.562313
0.99	401.43	1.637	0.144693	0.0550089
1	400.85	1.6361	0	0
1.01	400.27	1.6353	-0.144693	-0.0488968
1.1	395.08	1.6283	-1.43944	-0.476743
1.5	373.3	1.6096	-6.8729	-1.61971
2	349.28	1.6173	-12.8652	-1.14907
3	321.47	1.763	-19.8029	7.75625
4	314.98	1.8303	-21.422	11.8697

## Sheet: Paci2018wFabbri2017
x*gf	APD90 [ms]	RR [s]	Delta % APD90	Delta % RR
0	469.69	1.8025	30.5674	-5.61839
0.5	406.34	1.7183	12.9569	-10.0272
0.9	367.42	1.8622	2.13771	-2.49241
0.99	360.46	1.9052	0.20293	-0.240863
1	359.73	1.9098	0	0
1.01	359.02	1.954	-0.19737	2.31438
1.1	352.97	1.954	-1.87919	2.31438
1.5	333.73	2.1192	-7.22764	10.9645
2	324.48	2.3299	-9.79902	21.9971
3	308.57	2.2397	-14.2218	17.2741
4	279.34	1.8343	-22.3473	-3.95329

## Sheet: Paci2018wKoivumäki2018
x*gf	APD90 [ms]	RR [s]	Delta % APD90	Delta % RR
0	469.69	1.8025	25.5084	20.6897
0.5	416.38	1.5681	11.2631	4.99498
0.9	382.16	1.5028	2.11902	0.622698
0.99	375.01	1.4943	0.208428	0.0535655
1	374.23	1.4935	0	0
1.01	373.43	1.4927	-0.213772	-0.0535655
1.1	366.47	1.4864	-2.07359	-0.475393
1.5	338.82	1.4781	-9.4621	-1.03113
2	316.98	1.5177	-15.2981	1.62035
3	297.73	1.5317	-20.442	2.55775
4	269.93	1.3257	-27.8706	-11.2354

## Sheet: exp results fit
least squares fit for reference data (inter-beat interval-driven, blue)
parameter	90% confidence; lower	fit	90% confidence; upper
constant	-3.332	4.932	13.2
linear	1.651	1.826	2
square	0.008077	0.01612	0.02416
