# Supplementary material for: Comparison of in vitro and computational experiments on the relation of inter-beat interval and duration of repolarization in a specific type of human induced pluripotent stem cell-derived cardiomyocytes
Source: PLoS One. 2019 Sep 9;14(9):e0221763. doi: 10.1371/journal.pone.0221763 (PMC6733510; doi:10.1371/journal.pone.0221763)
Supplement: S3 Table — (XLSX) [file pone.0221763.s004.xlsx]

## Sheet: Paci2017
x*gf	APD90 [ms]	RR [s]	Delta % APD90	Delta % RR
0	504.16	2.2353	5.87371	38.9421
0.5	487.34	1.6787	2.3415	4.34485
0.9	478.78	1.6141	0.543901	0.329438
0.99	476.24	1.609	0.0105	0.0124316
1	476.19	1.6088	0	0
1.01	476.52	1.6081	0.0693001	-0.0435107
1.1	474.8	1.6059	-0.2919	-0.180259
1.5	466.92	1.6133	-1.9467	0.279712
2	459.98	1.6471	-3.4041	2.38066
3	448.23	1.722	-5.87161	7.0363
4	434.82	1.7611	-8.68771	9.46668
5	428.32	1.774	-10.0527	10.2685

## Sheet: Paci2018
x*gf	APD90 [ms]	RR [s]	Delta % APD90	Delta % RR
0	416.02	1.9744	5.74181	27.5123
0.5	402.87	1.6197	2.39941	4.60475
0.9	394.89	1.5574	0.371095	0.581245
0.99	393.4	1.5496	-0.00762524	0.0774994
1	393.43	1.5484	0	0
1.01	393.31	1.5481	-0.030501	-0.0193748
1.1	391.69	1.5424	-0.442264	-0.387497
1.5	386.67	1.5263	-1.71822	-1.42728
2	381.28	1.5218	-3.08822	-1.7179
3	373.67	1.5254	-5.02249	-1.4854
4	368.71	1.5262	-6.2832	-1.43374
5	349.27	1.5123	-11.2244	-2.33144

## Sheet: Paci2018wSeveri2012
x*gf	APD90 [ms]	RR [s]	Delta % APD90	Delta % RR
0	421.69	1.9514	5.25935	19.2787
0.5	409.68	1.7511	2.26149	7.03545
0.9	402.81	1.6565	0.546653	1.25306
0.99	401.26	1.6385	0.159752	0.152812
1	400.62	1.636	0	0
1.01	400.68	1.6341	0.0149768	-0.116137
1.1	399.24	1.6173	-0.344466	-1.14303
1.5	393.68	1.5518	-1.73231	-5.1467
2	388.13	1.4851	-3.11767	-9.22372
3	379.87	1.3882	-5.17947	-15.1467
4	371.11	1.3241	-7.36608	-19.0648
5	365.96	1.2537	-8.65159	-23.368

## Sheet: Paci2018wFabbri2017
x*gf	APD90 [ms]	RR [s]	Delta % APD90	Delta % RR
0	396.94	2.0979	10.3285	9.8377
0.5	373.62	1.7985	3.8468	-5.8377
0.9	362.03	1.8829	0.625382	-1.41885
0.99	359.88	1.9074	0.0277948	-0.136126
1	359.78	1.91	0	0
1.01	359.29	1.9122	-0.136194	0.115183
1.1	357.63	1.9331	-0.597587	1.20942
1.5	351.49	1.9895	-2.30419	4.1623
2	346.06	2.0261	-3.81344	6.07853
3	338.43	2.0324	-5.93418	6.40838
4	304.52	1.9702	-15.3594	3.15183
5	305.45	1.9012	-15.1009	-0.460733

## Sheet: Paci2018wKoivumäki2018
x*gf	APD90 [ms]	RR [s]	Delta % APD90	Delta % RR
0	401.48	2.0436	7.34759	36.8238
0.5	386.46	1.6082	3.33155	7.67274
0.9	375.99	1.5094	0.532086	1.05785
0.99	374.87	1.495	0.23262	0.0937333
1	374	1.4936	0	0
1.01	374.21	1.4922	0.0561497	-0.0937333
1.1	372.47	1.4792	-0.409091	-0.964114
1.5	365.52	1.4358	-2.26738	-3.86984
2	358.62	1.4011	-4.1123	-6.19309
3	344.02	1.3605	-8.01604	-8.91136
4	338.29	1.3358	-9.54813	-10.5651
5	333.24	1.2953	-10.8984	-13.2766

## Sheet: exp results fit
least squares fit for reference data (inter-beat interval-driven, blue)
parameter	90% confidence; lower	fit	90% confidence; upper
constant	-3.332	4.932	13.2
linear	1.651	1.826	2
square	0.008077	0.01612	0.02416
