# Supplementary material for: Comparison of in vitro and computational experiments on the relation of inter-beat interval and duration of repolarization in a specific type of human induced pluripotent stem cell-derived cardiomyocytes
Source: PLoS One. 2019 Sep 9;14(9):e0221763. doi: 10.1371/journal.pone.0221763 (PMC6733510; doi:10.1371/journal.pone.0221763)
Supplement: S4 Table — (XLSX) [file pone.0221763.s005.xlsx]

## Sheet: Paci2018wSeveri2012
Diltiazem [µM]	Moxifloxacin II [µM]	Moxifloxacin III [µM]	v*gCaL	w*gKr	x*gKs	y*gNa	z*gNaL	APD90 [ms]	RR [s]	Delta % APD90	Delta % RR
0	0	0	1	1	1	1	1	400.85	1.6361	0	0
10.1	0	0	0.05	0.58	1	0.74	1	150.99	2.3258	-62.3325	42.1551
5.22	0	0	0.1	0.75	1	0.87	1	161.68	1.6256	-59.6657	-0.64177
0.76	0	0	0.5	0.96	1	0.987	1	249.67	1.5025	-37.7149	-8.16576
0.111	0	0	0.9	0.996	1	0.999	1	372.12	1.617	-7.16727	-1.16741
0	3.76	0	0.979	0.95	1	0.997	1	408.61	1.6378	1.93589	0.103906
0	8.32	0	0.95	0.9	1	0.993	1	414.56	1.6397	3.42023	0.220035
0	86.2	0	0.67	0.5	1	0.93	1	463.91	1.7129	15.7316	4.69409
0	277.4	0	0.38	0.25	1	0.8	1	397.3	2.0172	-0.885618	23.2932
0	0	3.76	1	0.87	0.93	1	0.994	438.97	1.6379	9.51252	0.110018
0	0	8.32	1	0.81	0.86	1	0.985	461.05	1.6391	15.021	0.183363
0	0	86.2	1	0.51	0.37	1	0.84	624.24	1.66	55.733	1.46079
0	0	277.4	1	0.34	0.15	1	0.59	859.47	1.7439	114.417	6.58884

## Sheet: Paci2018wFabbri2017
Diltiazem [µM]	Moxifloxacin II [µM]	Moxifloxacin III [µM]	v*gCaL	w*gKr	x*gKs	y*gNa	z*gNaL	APD90 [ms]	RR [s]	Delta % APD90	Delta % RR
0	0	0	1	1	1	1	1	359.73	1.9098	0	0
10.1	0	0	0.05	0.58	1	0.74	1	123.41	5.8073	-65.6937	204.079
5.22	0	0	0.1	0.75	1	0.87	1	131.6	2.7506	-63.417	44.0256
0.76	0	0	0.5	0.96	1	0.987	1	213.19	1.9606	-40.7361	2.65996
0.111	0	0	0.9	0.996	1	0.999	1	328.49	1.9201	-8.68429	0.539323
0	3.76	0	0.979	0.95	1	0.997	1	365.03	1.9142	1.47333	0.230391
0	8.32	0	0.95	0.9	1	0.993	1	368.05	1.9219	2.31285	0.633574
0	86.2	0	0.67	0.5	1	0.93	1	375.31	2.0884	4.33103	9.35176
0	277.4	0	0.38	0.25	1	0.8	1	265.91	3.5663	-26.0807	86.7368
0	0	3.76	1	0.87	0.93	1	0.994	392.43	1.8975	9.09622	-0.644046
0	0	8.32	1	0.81	0.86	1	0.985	411.04	1.892	14.2698	-0.932035
0	0	86.2	1	0.51	0.37	1	0.84	536.75	1.872	49.2174	-1.97926
0	0	277.4	1	0.34	0.15	1	0.59	678.11	1.8689	88.5157	-2.14159

## Sheet: Paci2018wKoivumäki2018
Diltiazem [µM]	Moxifloxacin II [µM]	Moxifloxacin III [µM]	v*gCaL	w*gKr	x*gKs	y*gNa	z*gNaL	APD90 [ms]	RR [s]	Delta % APD90	Delta % RR
0	0	0	1	1		1		374.23	1.4935	0	0
10.1	0	0	0.05	0.58		0.74		123.18	1.7797	-67.0844	19.163
5.22	0	0	0.1	0.75		0.87		147.1	1.3514	-60.6926	-9.51456
0.76	0	0	0.5	0.96		0.987		227.51	1.3449	-39.2058	-9.94978
0.111	0	0	0.9	0.996		0.999		342.88	1.4688	-8.3772	-1.65383
0	3.76	0	0.979	0.95		0.997		381.18	1.4965	1.85715	0.20087
0	8.32	0	0.95	0.9		0.993		386.01	1.499	3.1478	0.368262
0	86.2	0	0.67	0.5		0.93		418.16	1.5521	11.7388	3.92367
0	277.4	0	0.38	0.25		0.8		312.62	1.7053	-16.4631	14.1815
0	0	3.76	1	0.87	0.93	1	0.994	411.85	1.5065	10.0644	0.870439
0	0	8.32	1	0.81	0.86	1	0.985	433.61	1.5139	15.8796	1.36592
0	0	86.2	1	0.51	0.37	1	0.84	590.75	1.5717	57.8743	5.23602
0	0	277.4	1	0.34	0.15	1	0.59	799.56	1.6737	113.678	12.0656

## Sheet: exp results fit
least squares fit for reference data (repolarization-driven, green)
parameter	90% confidence; lower	fit	90% confidence; upper
constant	-3.529	-0.7138	2.101
linear	0.9913	1.076	1.16
square	-0.001709	0.0006235	0.002956
